# Supplementary material for: Evaluation of Antibacterial Activity of a Bioactive Restorative Material Versus a Glass-Ionomer Cement on Streptococcus Mutans: In-Vitro Study
Source: Dent J (Basel). 2023 Jun 8;11(6):149. doi: 10.3390/dj11060149 (PMC10297256; doi:10.3390/dj11060149)
Supplement: Supplementary file 1 [file dentistry-11-00149-s001.zip]

Archive with 1 entries (1 files):
- dentistry-2310325-supplementary.pdf
